# Supplementary material for: Caste- and sex-specific differential investment in brain regions of Australian ants
Source: iScience. 2026 May 23;29(6):116039. doi: 10.1016/j.isci.2026.116039 (PMC13224040; doi:10.1016/j.isci.2026.116039)
Supplement: Table S1. Absolute volume of neuropils and head width of workers, alate males (males) and alate females (females) of Myrmecia brevinoda and Rhytidoponera metallica [file mmc2.xlsx]

## Sheet: Table S1
Species	Caste	Lamina (µm3)	Medulla (µm3)	Lobula (µm3)	Optic Lobe (µm3)	Antennal Lobe (µm3)	Lip (µm3)	Collar (µm3)	Peduncle (µm3)	Mushroom body (µm3)	Fan-shaped Body (µm3)	Ellipsoid Body (µm3)	Protocerebral Bridge (µm3)	Noduli (µm3)	Cental Complex (µm3)	Rest of Central Brain (µm3)	Whole Brain (µm3)	Head Width (mm)
M. brevinoda	Worker	9614885	40041244	13702118	63358247	18972754	50127912	18525993	37480872	106134777	1.18646e+06	291819	361739	103308	1.94333e+06	142720752	3.3313e+08	3.226
M. brevinoda	Worker	7.70625e+06	36576804	13361707	5.76448e+07	18099158	45861116	1.46415e+07	38355200	9.88578e+07	1.10473e+06	421195	440696	109564	2.07619e+06	142336592	3.19014e+08	3.146
M. brevinoda	Worker	10593422	31168596	10367414	52129432	18671144	50118046	19155624	40349584	109623254	1.34117e+06	497124	407898	128954	2.37514e+06	176023872	3.58823e+08	3.226
M. brevinoda	Worker	5519153	22588708	8573276	36681137	13993953	38023172	12309734	35318244	85651150	1.26172e+06	366680	527476	184582	2.34046e+06	119742232	2.58409e+08	2.191
M. brevinoda	Worker	9740461	35673904	12783525	58197890	21674984	52572242	1.70964e+07	50583744	1.20252e+08	1.68095e+06	640495	510406	178496	3.01035e+06	197881856	4.01017e+08	3.853
M. brevinoda	Worker	9362312	26084782	9243072	44690166	9816630	30420865	1.20574e+07	24892212	6.73705e+07	810373	269991	199086	90243.9	1.36969e+06	88406368	2.11653e+08	3.646
M. brevinoda	Worker	9687637	28903832	10969934	49561403	18276080	40791166	15180680	38495040	94466886	1.81871e+06	591771	541703	189750	3.14193e+06	142627360	3.08074e+08	3.635
M. brevinoda	Worker	8.20018e+06	33304248	11447070	5.29515e+07	19422548	47040592	17074141	43760468	107875201	1660979	496943	691242	236294	3.08546e+06	161038208	3.44373e+08	3.798
M. brevinoda	Worker	7120490	38373332	13278900	58772722	22608736	53166788	19617170	44756160	117540118	1.63669e+06	520027	745071	194914	3.0967e+06	173082240	3.75101e+08	3.314
M. brevinoda	Worker	9162073	29513396	9931740	48607209	17593808	43243382	1.53598e+07	36819476	9.54226e+07	1.35515e+06	512623	616495	103375	2.58765e+06	149109136	3.1332e+08	3.699
M. brevinoda	Worker	9230463	33235956	11534556	54000975	21484006	58220950	19328405	45202380	122751735	1.55431e+06	425843	461922	126286	2.56836e+06	162922400	3.63727e+08	3.217
M. brevinoda	Worker	12237120	25683526	8845994	46766640	11171904	38268866	13819918	30011858	82100642	956714	279830	212654	100144	1.54934e+06	99090968	2.40679e+08	3.584
M. brevinoda	Worker	11239199	35237728	13731821	60208748	17699796	54681074	18438718	41413388	114533180	1.21671e+06	462926	678757	171079	2.52947e+06	135143920	3.30115e+08	2.867
M. brevinoda	Worker	13239193	41798816	15421471	70459480	22244490	55280034	17961760	38870096	112111890	1.25026e+06	378104	506782	161270	2.29642e+06	143661040	3.50773e+08	3.441
M. brevinoda	Worker	12119717	41072420	14039736	67231873	21605508	56895784	16615494	42539224	116050502	1.1412e+06	447766	493717	159612	2.24229e+06	138721200	3.45851e+08	3.517
M. brevinoda	Worker	14186893	44811832	15846791	74845516	22821704	63120914	20301965	45687728	129110607	1.45541e+06	455111	517499	134397	2.56242e+06	162550080	3.9189e+08	3.414
M. brevinoda	Worker	10307851	31621158	10638086	52567095	19181328	48974550	17982064	46076212	113032826	1879540	561579	583882	161715	3.18672e+06	155072192	3.4304e+08	3.672
M. brevinoda	Worker	14020944	42832148	16166565	73019657	21982634	65909304	19286884	42691304	127887492	1.63008e+06	336999	529074	142915	2.63907e+06	165925488	3.91454e+08	4.236
M. brevinoda	Worker	5.9516e+06	24897872	9647949	4.04974e+07	17194548	46082880	1.55704e+07	39287460	1.00941e+08	1.45228e+06	458034	449665	152755	2.51274e+06	140569696	3.01715e+08	3.945
M. brevinoda	Worker	15524139	40898520	15746275	72168934	22248172	53579702	19363265	41440156	114383123	1.07324e+06	310740	414694	75001.7	1.87367e+06	167904432	378578336	2.576
M. brevinoda	Worker	9471543	32574110	12493360	54539013	19607628	54943718	19182052	45001412	119127182	1.39785e+06	483277	434723	169130	2.48498e+06	162555248	3.58314e+08	2.727
M. brevinoda	Worker	9259065	35621368	12814967	57695400	21035046	60229822	19831244	47117988	127179054	1.50968e+06	425850	497799	110684	2.54401e+06	176412896	3.84866e+08	3.224
M. brevinoda	Worker	11798701	38225968	14787765	64812434	17018556	51256740	19374935	34136788	104768463	1.33152e+06	373845	417822	130322	2.25351e+06	145300128	3.34153e+08	3.752
M. brevinoda	Worker	15287500	45343972	15147843	75779315	17025918	60386278	20811081	39591036	120788395	1.32705e+06	451072	597462	167773	2.54336e+06	164613472	3.8075e+08	4.017
M. brevinoda	Worker	16629806	52901124	19826480	89357410	24601426	62193642	21647912	45841988	129683542	1.41906e+06	483389	386510	141377	2.43034e+06	173263840	4.19337e+08	3.143
M. brevinoda	Worker	9022599	26719512	10044615	45786726	17125618	40039722	13641033	27851302	81532057	1.16968e+06	325520	484685	132671	2.11255e+06	113241296	2.59798e+08	3.394
M. brevinoda	Worker	14959209	34249252	12536751	61745212	23400060	50008522	16295169	44303924	110607615	2.23365e+06	568990	739590	244918	3.78715e+06	184516896	3.84057e+08	4.338
M. brevinoda	Worker	7.8176e+06	29654404	11011708	4.84837e+07	20439378	54958670	19479914	51636216	126074800	1.72282e+06	548738	717492	170316	3.15937e+06	175452592	3.7361e+08	3.818
M. brevinoda	Male	11798449	33880112	12193462	57872023	19163636	18807252	4.64463e+06	14418135	3.787e+07	1.27565e+06	323270	203957	401366	2.20424e+06	101308176	2.18418e+08	NA
M. brevinoda	Male	13091601	34106568	11413834	58612003	18082166	20616406	5196952	17741112	43554470	1215821	381080	419527	201588	2.21802e+06	105572760	2.28039e+08	2.526
M. brevinoda	Male	17398868	50248728	17922500	85570096	19926208	17571412	7521137	17096686	42189235	1.03978e+06	321071	386000	136732	1.88358e+06	125366024	2.74935e+08	2.624
M. brevinoda	Male	14295032	46099084	14947791	75341907	20471778	23615726	7.72004e+06	22399396	5.37352e+07	1.76131e+06	541609	322419	255244	2.88058e+06	127187720	2.79617e+08	NA
M. brevinoda	Male	NA	NA	12323535	NA	15068933	14886048	6778959	18651800	40316807	1508976	461747	432899	172003	2.57562e+06	125793104	NA	2.711
M. brevinoda	Male	13254654	40039396	15457878	68751928	15335101	19064728	8855096	20220920	48140744	1.28204e+06	349496	447385	127960	2.20688e+06	124330928	2.58766e+08	2.689
M. brevinoda	Male	13283926	37896576	15167513	66348015	14995433	14210554	7407480	16020762	37638796	1.35664e+06	308198	351412	126949	2.1432e+06	110900928	232026371	2.514
M. brevinoda	Female	19550988	59509956	20292936	99353880	23085988	62692332	23389496	48213464	134295292	1.47028e+06	475740	469180	168035	2.58324e+06	218436368	477754765	4.531
M. brevinoda	Female	20270060	55611000	18775374	94656434	31256764	62725600	24251116	48714868	135691584	1.60801e+06	620570	638932	195097	3.06261e+06	190741648	4.55409e+08	4.59
M. brevinoda	Female	21096624	63845516	20659760	105601900	30251724	72635696	26400286	48262696	147298678	1.95832e+06	590076	625143	183341	3.35688e+06	267184304	5.53693e+08	4.666
M. brevinoda	Female	7.79737e+06	30230488	9701714	4.77296e+07	10800579	20656056	5.82362e+06	12485173	3.89648e+07	759876	194287	251454	59401.4	1.26502e+06	90746400	1.89506e+08	NA
M. brevinoda	Female	13019013	37095320	12895095	63009428	23723300	56505536	13391906	27374480	97271922	1.5441e+06	342683	746875	225850	2.85951e+06	138356272	325220427	NA
M. brevinoda	Female	11782515	23607858	8569692	43960065	14460645	27306970	7.35728e+06	17585108	5.22494e+07	1.00789e+06	202675	377455	132864	1.72089e+06	85156880	1.97548e+08	NA
R. metallica	Worker	220348	1.50186e+06	420077	2.14228e+06	4.78209e+06	9269437	901518	7.27158e+06	17442540	306012	52865.2	92811	35408.1	487096	22896840	4.77508e+07	1.65
R. metallica	Worker	250983	1.73006e+06	329394	2.31044e+06	4.2892e+06	9395246	670144	7643628	1.7709e+07	212296	57414.7	81008.3	35243.5	385962	23309040	4.80037e+07	1.683
R. metallica	Worker	267512	867145	229706	1.36436e+06	2.11181e+06	4966651	489718	3.13136e+06	8.58773e+06	53582.3	16410.9	53888	13848.2	137729	10154191	2.23558e+07	1.376
R. metallica	Worker	106794	1468988	357978	1933760	4.33387e+06	9350075	608226	5159409	1.51177e+07	155560	69499.5	76876.2	20831	322766	18195572	3.99037e+07	NA
R. metallica	Worker	323986	990626	262151	1.57676e+06	3.15489e+06	5.84522e+06	551693	5071441	1.14684e+07	107329	40016.3	61435.1	19091.2	227872	13435997	2.98639e+07	1.481
R. metallica	Worker	110374	1.13944e+06	304613	1.55443e+06	3.68813e+06	8.23471e+06	595295	4.92977e+06	1.37598e+07	232022	51398.7	91855.8	24299	399575	17661196	3.70631e+07	1.436
R. metallica	Worker	199940	1.34581e+06	411401	1.95715e+06	5476377	11907149	507704	7.18868e+06	1.96035e+07	266736	83853.2	116111	26979.3	493679	25501214	5.3032e+07	1.532
R. metallica	Male	934858	5907786	2.29189e+06	9.13454e+06	3.08781e+06	2060243	961668	2.19622e+06	5218136	333630	77415	135472	67473.6	613991	16586475	3.46409e+07	1.281
R. metallica	Male	365666	1.88078e+06	850129	3.09658e+06	983373	753732	291335	720934	1.766e+06	109748	30929.2	37447.7	19546.7	197672	6.32284e+06	1.23665e+07	1.158
R. metallica	Male	659851	4.9973e+06	1.85921e+06	7.51636e+06	3.11691e+06	1753287	769120	2.34751e+06	4.86991e+06	259495	71665.5	80696.8	35549.1	447406	15462521	3.14131e+07	1.289
R. metallica	Male	308187	2.03682e+06	973998	3.31901e+06	809560	762120	300016	767604	1.82974e+06	113798	28639.7	34908.4	13607.2	190953	5921270	1.20705e+07	1.293
R. metallica	Male	NA	2.3134e+06	888623	NA	1.27421e+06	1.26408e+06	564102	1.14632e+06	2.97451e+06	126027	38123.6	46305.6	25001.4	235457	7.65919e+06	NA	1.189
R. metallica	Male	487503	5040529	2.04105e+06	7.56908e+06	4.09636e+06	2.32637e+06	1.04972e+06	2.8809e+06	6.25699e+06	380237	108579	148633	69739.7	707188	17628956	3.62586e+07	NA
R. metallica	Female	287359	1.99924e+06	565267	2.85187e+06	4915800	7174933	811125	6135642	1.41217e+07	244608	50831.5	153921	34573.4	483934	23568494	4.59418e+07	1.672
R. metallica	Female	239112	1.43947e+06	426888	2.10547e+06	4.14894e+06	7.40387e+06	374248	4065819	1.18439e+07	179586	33502.3	95200	20931.5	329220	18147070	3.65746e+07	1.592
R. metallica	Female	181224	1.63186e+06	454520	2.2676e+06	4294643	8.27506e+06	343918	4.14756e+06	1.27665e+07	192372	47844.6	70073.2	NA	NA	19307082	NA	1.576
R. metallica	Female	195544	1.58198e+06	455791	2.23332e+06	4171404	7.15694e+06	641366	5699993	1.34983e+07	281219	55228.1	114794	46305.6	497547	20068990	4.04696e+07	1.714
R. metallica	Female	174172	1.41115e+06	494490	2.07981e+06	3.91969e+06	7373506	573394	4995735	1.29426e+07	247539	56062.8	129500	39028.8	472131	19561310	3.89756e+07	1.684
R. metallica	Female	227825	1.73175e+06	509067	2.46864e+06	5567789	8593251	389653	4.89428e+06	1.38772e+07	195685	52559.6	128031	31364.1	407639	21557116	4.38784e+07	1.521
R. metallica	Female	167690	1722079	441964	2.33173e+06	4579902	8523482	555827	5926547	1.50059e+07	275786	67019.5	150071	46495.6	539373	22433026	4.48899e+07	NA
R. metallica	Female	313321	1.98472e+06	528151	2.82619e+06	5027751	10749430	453126	5643912	1.68465e+07	286675	66485.8	181128	50097.8	584386	21609550	4.68943e+07	NA
